# Supplementary material for: Novel Inflammation-Based Prognostic Score for Predicting Survival in Patients with Metastatic Urothelial Carcinoma
Source: PLoS One. 2017 Jan 11;12(1):e0169657. doi: 10.1371/journal.pone.0169657 (PMC5226814; doi:10.1371/journal.pone.0169657)
Supplement: S1 Dataset — (XLSX) [file pone.0169657.s001.xlsx]

## Sheet: 工作表1
ID	Sex (1: male)	Age	ECOG PS	eGFR < 60 (1)	Primary site	Pathology	Presence of VUC (1: yes)	Visceral mets (1:yes)	LN mets (1:yes)	Lung mets (1:yes)	Liver met (1:yes)	Bone met (1:yes)	WBC	NLR	Hb	PLT	Carbo_Cis (0:cisplatin, 1: carboplatin; 2: others)	OS	Survival_condition (1: dead)	NPS
UC0001	1	63	0	0	urinary bladder	urothelial carcinoma, high grade	0	1	1	1	0	0	6500	4.69	12	413000	0	19.63	1	2
UC0002	1	48	0	0	Left ureter	infiltrative urothelial carcinoma, high grade	0	1	1	1	0	0	8000	2.94	14.4	257000	0	26.43	1	0
UC0003	1	57	1	0	left renal pelvis	invasive papillary urothelial carcinoma, high grade	0	1	1	1	1	0	7000	7.62	11.3	316000	0	10.62	0	1
UC0004	1	60	1	1	urinary bladder	urothelial cell carcinoma, high grade with squamous differentiation	1	0	1	0	0	0	14900	9.43	14	332000	1	9.01	1	1
UC0005	1	64	1	0	urinary bladder	urothelial carcinoma, high grade	0	1	0	1	0	0	8300	6.15	14.6	216000	0	99.7	1	1
UC0006	1	75	1	0	right kidney pelvis	invasive urothelial carcinoma, high grade	0	0	1	0	0	0	5200	1.56	12.1	184000	0	5.95	1	0
UC0007	1	81	2	1	Right renal pelvis	urothelial carcinoma with focal squamous differentiation	1	1	1	1	0	0	13300	5.8	9.6	344000	1	7	1	1
UC0008	1	58	0	0	right pelvis and ureter	infiltrative urothelial carcinoma , high grade with squamous and sarcomatoid differentiation, L+,V+,N+	1	0	1	0	0	0	4800	4.96	9.4	102000	0	14.53	1	1
UC0009	0	83	2	0	left renal pelvis	urothelial carcinoma	0	0	1	0	0	0	11200	14.4	10.9	214000	2	21.07	1	1
UC0010	1	50	0	0	Left ureter	urothelial carcinoma, high grade	0	0	1	0	0	0	9900	21.4	10.3	92000	0	16.67	1	1
UC0011	1	77	1	1	left ureter	papillary urothelial carcinoma, high grade	0	0	1	0	0	0	5200	3.4	12	183000	0	17.39	1	1
UC0012	1	74	2	0	left mid ureter	urothelial carcinoma	0	1	1	1	1	1	11700	13.1	13.3	261000	0	9.14	1	1
UC0013	1	57	0	0	Left renal pelvis and ureter	urothelial carcinoma, high grade	0	1	1	0	1	0	13700	1.56	14.8	226000	0	5.29	1	0
UC0014	0	55	0	0	Left kidney	infiltrating urothelial carcinoma	0	1	1	0	0	0	5200	3.8	12.8	305000	0	26.69	0	1
UC0015	1	68	1	0	Urinary bladder	infiltrative urothelial carcinoma, high grade	0	1	1	1	1	0	9200	5.5	12.4	296000	0	6.8	1	1
UC0016	1	51	0	0	bladder	infiltrative urothelial carcinoma, high grade	0	0	1	0	0	0	6100	2.28	15	256000	0	24.46	1	0
UC0017	0	63	1	1	Urinary bladder	infiltrative urothelial carcinoma, high grade	0	0	1	0	0	0	5200	14.7	9.9	122000	0	7.07	1	1
UC0018	0	73	2	0	Left upper ureter	infiltrative urothelial carcinoma, high grade	0	1	0	0	0	1	5200	4.33	12.3	299000	0	17.92	1	1
UC0019	1	71	2	0	Left ureter	urothelial carcinoma, high grade	0	1	1	0	0	0	4900	1.93	11.1	117000	0	45.46	1	0
UC0020	1	57	0	0	bladder	papillary urothelial carcinoma, high grade	0	1	1	0	1	0	6700	7.57	10.7	300000	0	11.67	1	1
UC0021	1	64	1	0	left kidney + ureter (lower third)	papillary urothelial carcinoma, high grade, L-,V+,N+	0	1	1	0	1	1	8300	1.86	10.9	263000	0	12.13	1	0
UC0022	0	50	3	0	bladder	Adenocarcinoma	1	0	1	0	0	0	8800	6.74	13.3	380000	0	14.33	1	1
UC0023	1	70	2	1	right renal pelvis	urothelial carcinoma, high grade	0	1	0	0	1	1	11600	10.8	10.8	373000	0	3.62	1	1
UC0024	1	57	3	0	right ureter	urothelial carcinoma	0	1	1	0	1	0	10900	9.09	10.7	356000	0	4.47	1	1
UC0025	1	49	0	0	left pelvis and ureter	infiltrative urothelial carcinoma, high grade, with micropapillary variant	1	1	0	0	0	1	2500	3.75	8.2	51000	0	4.87	1	1
UC0026	1	76	1	0	bladder	papillary urothelial carcinoma, high grade	0	1	0	1	1	1	9300	4.74	12.3	253000	0	8.19	1	1
UC0027	1	67	1	0	right ureter	urothelial carcinoma, high grade	0	1	1	0	0	1	6200	3.39	12.9	199000	0	6.61	1	1
UC0028	1	75	0	0	bladder	infiltrative urothelial carcinoma, high grade	0	0	1	0	0	0	8500	3.41	12.9	329000	0	20.74	1	1
UC0029	1	69	0	0	Urinary bladder	papillary bladder cancer, high grade with squamous differentiation,L+,V+	1	1	1	1	0	0	7000	2.78	12.1	277000	0	6.77	1	0
UC0030	1	60	1	1	Right renal pelvis	invasive urothelial carcinoma with squamous and plsmacytoid differentiation	1	0	1	0	0	0	12200	7.12	11.3	464000	1	6.25	1	2
UC0031	1	67	0	1	Urinary bladder	infiltrative urothelial carcinoma, high grade	0	0	1	0	0	0	7700	3.08	12.9	176000	1	1.61	1	1
UC0032	1	57	1	0	left kidney, ureter, bladder	infiltrating urothelial carcinoma, high grade	0	1	1	1	0	0	7600	6.06	9.7	144000	0	4.11	1	1
UC0033	0	46	0	0	Left renal pelvis	urothelial carcinoma, high grade	0	1	1	0	0	0	9400	9.25	11.6	318000	0	14.99	1	1
UC0034	1	74	1	0	Right renal pelvis	invasive urothelial carcinoma with focal adenocarcinomatous differentiation, high grade	1	1	1	1	0	0	6900	3.1	14	165000	0	13.51	1	1
UC0035	0	61	1	0	Left renal pelvis	urothelial carcinoma, high grade	0	0	1	0	0	0	10600	6.39	12.1	359000	0	10.49	1	1
UC0036	1	59	0	1	right ureter	urothelial carcinoma with sarcomatoid differentiation	1	0	0	0	0	0	6900	1.73	11	197000	1	49.11	1	0
UC0037	0	71	2	0	Left distal ureter	infiltrative urothelial carcinoma, high grade,L-,V-,N+	0	0	0	0	0	0	13100	6.93	10.5	320000	0	7.92	1	1
UC0038	1	67	1	0	Urinary bladder	urothelial carcinoma, high grade	0	0	1	0	0	0	9600	3.64	13.8	250000	0	17.46	1	1
UC0039	1	50	0	0	Right pelvis (Margin:+)	urothelial carcinoma, high grade with squamous differentiation,L+,V+	1	0	1	0	0	0	7300	1.85	12.5	217000	0	7.3	1	0
UC0040	0	57	0	1	Left renal pelvis and ureter	papillary bladder cancer, high grade with glandular differentiation,L-,V+,N+	1	1	0	0	1	0	9100	7.46	7.5	323000	1	18.97	1	1
UC0041	1	61	1	0	Left kidney	papillary bladder cancer, high grade with squamous differentiation,L-,V-,N+	1	1	0	0	0	1	13300	9.75	11.9	270000	0	10.91	1	1
UC0042	1	66	1	0	Left ureter	urothelial carcinoma, high grade	0	1	0	1	0	0	6700	9.09	13	212000	0	7	1	1
UC0043	0	46	0	0	urinary bladder	urothelial carcinoma, high grade	0	1	1	1	0	0	7100	3.1	11.6	291000	0	37.57	1	1
UC0044	1	45	0	0	left ureter	urothelial carcinoma	0	1	1	1	1	1	10300	3.94	13.3	459000	0	12.2	1	2
UC0045	1	51	0	1	left pelvis	infiltrative urothelial carcinoma, high grade,with squamous differentiation,L+,V+	1	0	1	0	0	0	6400	2.29	12.5	241000	0	11.05	1	0
UC0046	1	57	0	0	bil.renal pelvis + bladder	infiltrating urothelial carcinoma, high grade	0	1	1	1	0	1	6700	2.42	10.3	200000	0	11.11	0	0
UC0047	1	38	0	0	right renal pelvis	infiltrating urothelial carcinoma, high grade	0	1	1	0	0	1	10200	1.74	13.8	292000	0	37.77	1	0
UC0048	1	52	0	0	Right low ureter	invasive urothelial carcinoma with squamous differentiation	1	0	1	0	0	0	5900	3.09	11.5	216000	0	38.99	0	1
UC0049	0	57	1	1	Urinary bladder	infiltrative urothelial carcinoma, high grade	0	1	1	0	0	1	6800	1.47	10.5	284000	0	15.09	1	0
UC0050	1	67	1	1	left pelvis	infiltrative urothelial carcinoma, low grade	0	1	1	1	1	0	11200	8.7	9.3	28500	1	12.75	1	1
UC0051	1	49	0	0	left ureter	invasive papillary urothelial carcinoma, high grade	0	0	1	0	0	0	8200	2.88	15.8	345000	0	11.08	1	0
UC0052	1	64	1	0	bladder	papillary bladder cancer, high grade	0	0	1	0	0	0	5300	3.01	14.2	264000	0	15.02	1	1
UC0053	1	53	1	0	right ureter	urothelial carcinoma	0	1	1	0	1	1	17300	18.9	11.1	432000	0	3.75	1	2
UC0054	0	76	3	0	left kidney pelvis	adenocarcinoma	1	1	1	0	1	1	13800	29.1	11.2	214000	2	6.34	1	1
UC0055	0	75	0	0	left ureter (liver metastasis)	papillary bladder cancer, high grade with squamous differentiation,L+,V+,N-	1	1	0	0	1	1	9500	5.31	8.8	271000	0	5.06	1	1
UC0056	0	74	0	0	left ureter	invasive papillary urothelial carcinoma, high grade	0	0	0	0	0	0	5100	2.65	11.6	278000	0	34.22	1	0
UC0057	0	78	2	0	right distal ureter	urothelial carcinoma	0	0	1	0	0	0	5400	2.04	10.5	159000	1	20.91	0	0
UC0058	0	68	1	1	left ureter	infiltrating urothelial carcinoma with giant differentiation	1	0	1	0	0	0	13000	6.17	9.7	167000	1	21.1	0	1
UC0059	0	75	2	0	Right ureter	invasive urothelial carcinoma, high grade	0	1	1	0	0	1	4500	1.31	9.5	231000	0	19.03	1	0
UC0060	0	69	4	0	right renal pelvis	squasmous cell carcinoma	1	1	1	0	0	1	14300	11.1	8.9	232000	0	8.97	1	1
UC0061	1	61	0	1	bladder	urothelial carcinoma, high grade	0	1	0	0	0	1	11800	7.05	14.7	206000	0	12.98	1	1
UC0062	1	44	0	0	Left ureter	infiltrative urothelial carcinoma, high grade	0	1	1	0	0	1	8100	3.1	12.4	415000	0	11.05	1	2
UC0063	0	61	1	1	synchronous right kidney and bladder	infiltrative urothelial carcinoma, high grade	0	0	0	0	0	0	3200	2.4	13.3	167000	0	28.6	1	0
UC0064	1	64	1	0	left pelvis (adrenal gland metastasis)	papillary urothelial carcinoma, high grade,L+,V-	0	1	1	0	0	0	5300	2.41	11	331000	0	18.01	1	0
UC0065	0	74	2	0	L't ureter	urothelial carcinoma with squamous differentiation	1	1	1	0	1	0	8300	2.46	12.5	330000	1	10.98	1	0
UC0066	0	76	2	0	Urinary bladder	urothelial carcinoma, high grade	0	0	0	0	0	0	8600	2.65	10.5	171000	0	40.3	1	0
UC0067	0	42	0	0	urinary bladder	urothelial carcinoma with squamous differentiation	1	0	1	0	0	0	8600	4.33	11.2	305000	0	19.49	1	1
UC0068	1	78	0	1	Urinary bladder	urothelial carcinoma, high grade	0	0	1	0	0	0	8500	11.6	8.4	382000	1	9.5	1	1
UC0069	0	55	0	1	left kidney	invasive urothelial carcinoma, high grade	0	0	1	0	0	0	4400	2.32	11.9	181000	1	25.18	0	0
UC0070	0	66	1	0	Urinary bladder	infiltrative papillary urothelial carcinoma, high grade	0	0	1	0	0	0	18300	8.51	9	259000	0	20.58	1	1
UC0071	1	65	1	0	left ureter	infiltrative urothelial carcinoma, high grade, with squamous differentiation	1	1	0	1	0	1	8900	17.1	9.1	326000	0	9.6	1	1
UC0072	0	72	2	1	bilateral renal pelvis	papillary urothelial carcinoma	0	0	1	0	0	0	8200	2.92	8.7	224000	1	4.31	1	0
UC0073	1	64	0	0	bladder	infiltrating papillary urothelial carcinoma	0	0	1	0	0	0	3000	1.28	14.5	161000	0	26.76	0	0
UC0074	0	67	1	0	bladder	papillary urothelial carcinoma, high grade	0	0	0	0	0	0	4400	5.51	11	78000	0	45.27	1	1
UC0075	0	61	0	1	left renal pelvis	invasive urothelial carcinoma, nested variant, high grade	1	0	1	0	0	0	4500	0.88	9.5	168000	1	13.25	0	0
UC0076	1	70	1	1	left distal ureter	infiltrative urothelial carcinoma, micropapillary variant	1	1	1	1	0	0	8300	2.39	10.9	253000	0	17.62	1	0
UC0077	0	59	0	0	right renal and ureter	urothelial carcinoma, high grade	0	0	1	0	0	0	11800	6.54	6.9	345000	0	16.5	1	1
UC0078	1	68	1	0	right ureter (lung metastasis)	urothelial carcinoma, high grade with squamous differentiation	1	1	1	1	0	0	15500	6.83	9.2	450000	0	5.82	1	2
UC0079	1	71	0	1	right ureter	invasive urothelial carcinoma, high grade	0	0	1	0	0	0	6400	4.03	10.2	149000	1	77.58	0	1
UC0080	1	57	0	0	bladder	infiltrating urothelial carcinoma, high grade	0	1	1	0	0	0	6200	5.97	13.3	193000	0	17.32	1	1
UC0081	1	61	1	1	Urinary bladder	infiltrative urothelial carcinoma, high grade	0	0	1	0	0	0	6100	8.8	10.6	221000	0	10.72	1	1
UC0082	0	71	0	0	left ureter	infiltrating urothelial carcinoma with glandular differentiation	1	0	1	0	0	0	6700	1.85	13.6	175000	0	18.84	0	0
UC0083	1	71	1	1	Left pelvis	pappillary urothelial carcinoma, high grade, with glandular differentiation,L- V- N-	1	1	0	1	0	0	20200	7.4	10.3	248000	1	10.49	1	1
UC0084	1	72	1	0	bladder	infiltrating urothelial carcinoma with squamous differentiation	1	1	0	0	0	1	6400	3.83	12.9	159000	0	9.04	0	1
UC0085	1	74	2	1	Right kidney	infiltrative urothelial carcinoma, high grade	0	0	1	0	0	0	9800	9.85	11.5	198000	1	10.55	1	1
UC0086	1	78	2	0	Right kidney	pappillary urothelial carcinoma, high grade, with squamous differentiation,L- V- N+	1	0	1	0	0	0	3900	4.79	12.8	143000	0	17.65	1	1
UC0087	0	72	1	0	kidney and ureter	infiltrating urothelial carcinoma with squamous differentiation	1	1	1	0	0	0	6800	1.39	12.3	162000	0	22.45	1	0
UC0088	0	56	0	0	bladder	infiltrative urothelial carcinoma, high grade	0	1	1	0	0	0	9800	17	10	305000	0	16.01	1	1
UC0089	0	71	1	1	left pelvis with psoas muscle invasion	urothelial carcinoma, high grade, with squamous and sarcomatoid differentiation, L+,V+,N+	1	0	1	0	0	0	31800	13.7	7.4	576000	0	4.5	1	2
UC0090	1	69	1	1	urinary bladder	infiltrative urothelial carcinoma, micropapillary variant,L+,V+,N+,M+)	1	1	1	1	0	0	11400	5.36	10.1	401000	1	9.27	1	2
UC0091	0	69	1	0	Urinary bladder	infiltrative urothelial carcinoma, high grade	0	0	1	0	0	0	7400	1.76	11.9	297000	0	6.31	1	0
UC0092	1	57	0	0	Left pelvis	urothelial carcinoma, high grade, with squamous differentiation,L+ V+ N-	1	0	1	0	0	0	7700	3.07	11.6	200000	0	11.28	1	1
UC0093	1	82	1	1	left kidney pelvis	Squamous cell carcinoma, moderately differentiated	1	0	1	0	0	0	14000	7.99	9.8	49000	1	8.61	1	1
UC0094	0	58	0	0	left pelvis	urothelial carcinoma, high grade	0	0	1	0	0	0	3900	1.43	11.8	242000	0	16.17	1	0
UC0095	1	73	1	1	Left kidney	invasive urothelial carcinoma with micropapillary variant	1	0	1	0	0	0	4800	1.35	9.3	219000	1	31.2	1	0
UC0096	0	76	2	1	left M/3 ureter	papillary urothelial carcinoma, high grade, with squamous differentiation,L- V- N-	1	0	1	0	0	0	6800	3.82	9.1	237000	0	9.57	1	1
UC0097	0	58	2	1	right renal pelvis	invasive urothelial carcinoma, high grade	0	0	1	0	0	0	6200	4.39	10.9	197000	0	10.12	1	1
UC0098	1	44	2	1	Right pelvis (bone, liver meta)	urothelial carcinoma, high grade	0	1	0	0	1	1	5500	7	8.9	130000	0	8.94	1	1
UC0099	1	52	0	0	Left ureter (bone meta)	urothelial carcinoma, high grade, LVI+	0	1	0	0	0	1	6600	4.05	13.1	225000	0	28.53	1	1
UC0100	1	63	0	0	bladder	infiltrating urothelial carcinoma	0	0	1	0	0	0	7100	5.91	11.8	193000	0	9.17	0	1
UC0101	1	59	0	1	right ureter	urothelial carcinoma, high grade	0	1	1	1	1	0	6100	4.19	10.1	349000	1	26.66	1	1
UC0102	1	76	2	0	urinary bladder	urothelial carcinoma	0	0	1	0	0	0	6900	3.41	12.4	212000	0	11.01	1	1
UC0103	1	74	2	0	urinary bladder	infiltrating papillary uroepithelial carcinoma with squamous differentation, L+	1	0	1	0	0	0	11800	8.6	11.9	233000	0	3.68	1	1
UC0104	0	69	1	0	left ureter	invasive papillary urothelial carcinoma with squamous differentiation	1	0	1	0	0	0	3900	1.29	11.7	126000	0	4.6	0	0
UC0105	0	57	0	0	bladder	infiltrative urothelial carcinoma, high grade	0	1	1	0	1	1	9200	13.3	14.9	331000	0	27.88	1	1
UC0106	1	68	1	0	Left pelvis	urothelial carcinoma, high grade, with squamous differentiation, L-,V+,N+	1	0	1	0	0	0	10000	2	9.7	289000	0	16.54	1	0
UC0107	1	71	2	0	left ureter	infiltrative urothelial carcinoma, high grade	0	0	1	0	0	0	5700	2.1	11.9	388000	0	5.92	1	0
UC0108	1	84	2	1	bladder	INFILTRATING SARCOMATOID UROTHELIAL CARCINOMAN, HIGH-GRADE	1	0	1	0	0	0	8500	38	10.4	245000	0	7.56	0	1
UC0109	1	68	0	1	Left ureter	invasive papillary urothelial carcinoma, high grade	0	1	1	1	0	0	3200	0.82	11.1	143000	0	54.17	0	0
UC0110	0	66	1	0	left upper ureter	infiltrative urothelial carcinoma, high grade	0	0	1	0	0	0	6200	3.2	11.7	241000	0	6.74	1	1
UC0111	1	72	2	0	urinary bladder	infiltrative papillary urothelial carcinoma, high grade	0	1	1	0	0	0	82800	71.1	9.6	236000	0	4.4	1	1
UC0112	1	51	0	0	urinary bladder	urothelial carcinoma, high grade	0	0	1	0	0	0	8300	2.63	15.4	253000	0	156.67	0	0
UC0113	1	61	1	1	right ureter (psoas muscle)	infiltrative urothelial carcinoma, high grade	0	0	1	0	0	0	6800	2.08	12.3	237000	0	34.62	1	0
UC0114	0	63	0	0	right ureter and bladder	urothelial carcinoma	0	1	1	0	0	0	7100	1.99	11.7	260000	0	9.76	1	0
UC0115	0	54	0	0	right ureter	infiltrative urothelial carcinoma, high grade	0	0	1	0	0	0	7400	2.93	12.4	203000	0	40.01	1	0
UC0116	1	72	2	0	urinary bladder (margin+)	infiltrative urothelial carcinoma, high grade,L+,V+,N+, ECS:+,M+	0	0	1	0	0	0	8100	4.77	10.7	269000	0	7.96	1	1
UC0117	0	67	1	0	urinary bladder	infiltrative urothelial carcinoma, high grade, with squamous, glandular differentiation	1	1	1	0	0	0	11700	4.87	10.6	272000	0	14.5	1	1
UC0118	1	59	1	1	Right kidney	invasive papillary urothelial carcinoma with squamous differentiation	1	1	1	0	1	0	10200	4.14	10.2	178000	2	5.59	1	1
UC0119	0	66	1	0	right renal pelvis	urothelial carcinoma, high grade (suspect squamous differentiation)	1	1	1	0	0	0	7200	4.16	10.6	242000	0	9.7	1	1
UC0120	0	43	0	0	urinary bladder (M+)	infiltrative urothelial carcinoma, high grade	0	0	0	0	0	0	5400	3.29	12.6	291000	0	19.56	1	1
UC0121	0	73	1	1	right renal pelvis	INFILTRATING UROTHELIAL CARCINOMA, HIGH-GRADE	0	0	1	0	0	0	6400	1.67	10.7	145000	1	6.8	0	0
UC0122	1	58	0	0	urinary bladder	papillary urothelial carcinoma, high grade	0	0	1	0	0	0	5100	2.59	13.8	185000	0	31.95	1	0
UC0123	0	76	1	0	right renal pelvis	urothelial carcinoma	0	1	1	1	0	0	16900	12.3	9.4	379000	0	2.93	1	1
UC0124	1	62	0	1	left renal pelvis	urothelial carcinoma with sarcomatoid and squamous differentiation	1	0	1	0	0	0	7300	1.99	14.4	209000	1	21.33	1	0
UC0125	1	62	0	0	Left pelvis, ureter, bladder	infiltrative urothelial carcinoma, high grade, with squamous differentiation,L+ V+ N+,M+	1	1	1	1	0	0	10400	2.01	11.5	279000	0	30.77	1	0
UC0126	1	67	1	1	right ureter (psoas muscle invasion)	infiltrative urothelial carcinoma, high grade, with squamous differentiation	1	0	0	0	0	0	4700	1.17	11.8	204000	0	14.86	1	0
UC0127	1	57	0	0	bladder	papillary urothelial carcinoma, high grade	0	0	1	0	0	0	10900	5.17	9.7	296000	0	36.69	1	1
UC0128	0	67	1	0	left pelvis	papillary urothelial carcinoma, high grade	0	1	0	1	1	0	6300	3.06	13.5	202000	0	16.8	1	1
UC0129	0	76	2	0	Urinary bladder (bone meta)	urothelial carcinoma	0	1	1	0	0	1	8900	4.23	12	181000	0	5.13	1	1
UC0130	1	69	3	1	bladder	infiltrating urothelial carcinoma with squamous differentiation	1	1	1	1	0	1	29700	90.5	9.5	438000	1	1.61	1	2
UC0131	0	70	2	0	urinary bladder	urothelial carcinoma, high grade	0	1	1	1	0	1	5100	20.5	11.1	179000	0	14.2	1	1
UC0132	1	65	1	0	left ureter+ bladder	urothelial carcinoma, high grade	0	0	1	0	0	0	8200	3	13.1	287000	0	12.62	1	1
UC0133	1	71	1	0	urinary bladder with LN meta	urothelial carcinoma, high grade	0	0	1	0	0	0	7500	2.91	9.4	282000	0	10.19	1	0
UC0134	1	71	0	0	left kidney pelvis	invasive urothelial carcinoma, high grade	0	1	0	0	0	1	9300	2.74	9.5	488000	0	13.35	0	1
UC0135	1	53	0	0	bladder	infiltrative urothelial carcinoma, high grade	0	0	1	0	0	0	14000	1.56	9.7	618000	0	11.67	1	1
UC0136	1	78	3	0		urothelial carcinoma	0	1	1	0	0	0	7800	7.13	8.5	262000	0	1.18	1	1
UC0137	0	60	1	1	Right ureter	small cell carcinoma	1	0	1	0	0	0	10700	14.2	8.3	194000	1	105.16	0	1
UC0138	0	69	2	0	right ureter	urothelial carcinoma with squamous differentiation	1	0	1	0	0	0	10000	2.95	12.4	315000	0	21.63	1	0
UC0139	1	68	1	1	left pelvis (liver metastasis)	carcinoma, metastatic	0	1	1	0	1	0	3400	2.94	9.7	127000	0	4.11	1	0
UC0140	1	73	2	0	bladder	infiltrating papillary urothelial carcinoma with florid squamous differentiation	1	1	1	0	1	0	6500	2.21	10.2	172000	2	5.59	1	0
UC0141	0	72	2	1	right renal and ureter	INVASIVE UROTHELIAL CARCINOMA, MICROCYSTIC VARIANT, HIGH GRADE	1	1	0	0	1	0	5100	2.41	11.3	232000	0	10.59	0	0
UC0142	1	69	1	0	left kidney pelvis	sarcomatoid carcinoma	1	0	1	0	0	0	40500	15.7	11.1	440000	0	3.29	1	2
UC0143	1	71	2	1	urinary bladder	infiltrative urothelial carcinoma, high grade, with squamous differentiation,L+ V+ N+	1	1	1	1	0	1	8600	8.13	9	375000	1	8.61	1	1
UC0144	0	67	1	0	Right pelvis	infiltrative urothelial carcinoma, high grade, with squamous differentiation,L+ V+ N+	1	1	1	0	0	1	8600	2.34	11.4	307000	0	4.67	1	0
UC0145	1	59	0	1	bladder	infiltrating papillary urothelial carcinoma	0	0	1	0	0	0	10500	16.4	14.9	183000	1	21.53	1	1
UC0146	0	63	1	0	bladder	infiltrative urothelial carcinoma, high grade	0	0	1	0	0	0	4600	1.98	13.2	136000	0	28.47	1	0
UC0147	0	54	0	0	left pelvis	infiltrative urothelial carcinoma, high grade	0	1	1	0	0	1	5800	7.45	9.9	276000	0	57.13	1	1
UC0148	1	77	3	0	bladder	infiltrating urothelial carcinoma, micropapillary variant	1	0	1	0	0	0	4400	6.36	13.8	223000	2	10.45	1	1
UC0149	1	64	1	0	bladder	infiltrative urothelial carcinoma, high grade	0	1	1	0	1	1	12300	2.46	12.2	406000	0	2.76	1	1
UC0150	0	58	0	0	Right kidney	urothelial carcinoma, high grade	0	1	1	0	0	0	10500	3.12	10.9	379000	0	29.49	1	1
UC0151	1	62	1	1	bladder	urothelial carcinoma, high grade with squamous metaplasia	1	0	1	0	0	0	8500	3.37	9.8	470000	0	17.26	1	2
UC0152	0	47	0	0	right pelvis	infiltrative urothelial carcinoma, high grade	0	1	1	0	1	0	5200	10.7	9.8	256000	0	17.23	1	1
UC0153	1	77	1	1	left ureter	infiltrative urothelial carcinoma, high grade	0	1	1	1	1	0	8400	9.75	11.6	416000	1	12	1	2
UC0154	1	47	0	1	bladder	papillary urothelial carcinoma, high grade with glandular differentiation	1	1	0	0	0	1	3600	3.39	13.4	300000	0	20.71	1	1
UC0155	0	39	0	0	Right renal pelvis	urothelial carcinoma, high grade	0	0	1	0	0	0	11200	5.71	8.1	502000	0	8.65	1	2
UC0156	1	64	1	1	left pelvis and ureter (para-aortic LN meta)	papillary urothelial carcinoma, high grade	0	0	1	0	0	0	3500	1.11	12	354000	0	18.97	1	0
UC0157	1	69	1	1	right ureter	urothelial carcinoma	0	1	1	0	1	0	6300	4.34	10	227000	1	12.98	1	1
UC0158	1	57	0	1	right distal ureter	urothelial carcinoma, high grade	0	0	1	0	0	0	3100	1.84	11	218000	2	21.63	0	0
UC0159	1	62	1	0	bladder	INFILTRATING UROTHELIAL CARCINOMA, MICROPAPILLARY VARIANT, HIGH-GRADE	1	0	1	0	0	0	6300	4.2	14.6	238000	0	6.08	0	1
UC0160	1	72	2	0	right ureter (lung, pelvic bone, LN)	urothelial carcinoma, high grade	0	1	1	1	0	1	7000	3.79	10.4	241000	0	39.48	0	1
UC0161	1	62	1	0	bladder	infiltrative urothelial carcinoma, high grade	0	1	0	0	0	1	8900	10.4	12	332000	0	24.42	1	1
UC0162	0	72	1	0	right kidney	poorly differentiated carcinoma	0	0	1	0	0	0	7000	2.24	10.8	304000	0	15.98	1	0
UC0163	1	63	0	0	bladder	infiltrating urothelial carcinoma with squamous differentiation	1	1	1	1	0	0	4800	2.96	14.4	221000	0	11.83	0	0
UC0164	1	62	1	0	bladder	INFILTRATING PAPILLARY UROTHELIAL CARCINOMA WITH SQUAMOUS DIFFERENTIATION, HIGH-GRADE	1	1	0	1	0	0	4800	2.96	14.4	221000	0	23.73	0	0
UC0165	1	52	0	1	right pelvis	infiltrative urothelial carcinoma, high grade	0	1	0	1	0	1	37000	12.1	11.1	429000	0	3.25	1	2
UC0166	1	61	0	1	Left upper and mid ureter	non invasive papillary urothelial carcinoma with squamous differentiation	1	0	1	0	0	0	9000	8.9	13.5	223000	1	34.39	0	1
UC0167	1	60	1	0	right pelvis	urothelial carcinoma, low grade	0	1	0	0	0	1	9900	14.8	12.3	207000	0	14.6	1	1
UC0168	1	53	0	0	bladder	urothelial carcinoma, high grade	0	1	0	1	0	0	7600	3.67	11.5	157000	0	19.53	1	1
UC0169	0	58	0	0	bladder	urothelial carcinoma, high grade	0	0	1	0	0	0	4400	2.14	12.2	100000	0	22.45	1	0
UC0170	1	79	2	1	bladder	infiltrating papillary urothelial carcinoma with squamous and glandular differentiation	1	1	1	0	1	0	24900	38.6	10.2	186000	1	1.97	1	1
UC0171	0	34	0	0	right ureter	urothelial carcinoma, high grade	0	0	1	0	0	0	6600	1.24	10.5	332000	0	162.92	0	0
UC0172	1	55	0	1	right ureter	infiltrative urothelial carcinoma, high grade, L-,V-,N-	0	0	1	0	0	0	8500	2.41	11.8	215000	1	9.57	1	0
UC0173	1	63	0	0	bladder	infiltrating urothelial carcinoma with squamous differentiation	1	0	1	0	0	0	5800	1.83	12.7	188000	0	9.43	0	0
UC0174	0	74	2	1	kidney and ureter	invasive urothelial carcinoma with squamous differentiation	1	1	1	1	1	0	10400	8.66	9.2	249000	0	5.85	1	1
UC0175	0	63	1	0	Right kidney+ureter	infiltrative urothelial carcinoma, high grade	0	0	1	0	0	0	5000	1.66	11.2	180000	0	13.51	1	0
UC0176	1	61	1	0	bladder	UROTHELIAL CARCINOMA MIXED WITH SMALL CELL CARCINOMA, HIGH GRADE	1	0	1	0	0	0	6100	11.4	10.2	166000	0	3.88	1	1
UC0177	1	75	1	0	bladder	infiltrative urothelial carcinoma, high grade	0	0	1	0	0	0	10200	6.74	14	324000	0	10.88	1	1
UC0178	1	73	1	1	right ureter, left renal pelvis	urothelial carcinoma	0	1	0	1	1	0	6700	1.55	13.9	186000	0	30.18	1	0
UC0179	0	55	0	0	Right pelvis (liver metastasis)	infiltrative urothelial carcinoma, high grade	0	1	1	0	1	0	17300	7.61	9.8	170000	0	150.16	0	1
UC0180	0	71	2	0	Left ureter	infiltrative urothelial cell cancer, high grade, with squamous cell differentiation	1	1	1	0	0	0	4400	2.34	8.4	154000	1	10.22	1	0
UC0181	1	57	0	0	urinary bladder	infiltrative urothelial carcinoma, high grade	0	1	0	1	0	0	10100	5.16	10.7	330000	0	15.94	1	1
UC0182	1	70	1	1	left ureter and bladder	infiltrative papillary bladder cancer, high grade	0	0	1	0	0	0	6500	7.26	12.3	238000	1	9.53	1	1
UC0183	1	76	2	1	Urinary bladder	infiltrative urothelial carcinoma, high grade,L+,V-,N+	0	1	1	0	0	1	6900	1.71	12.1	198000	0	16.9	1	0
UC0184	0	55	0	0	left pelvis	papillary bladder cancer, high grade with squamous differentiation,L-,V-,N-	1	0	1	0	0	0	8300	2.31	14.4	170000	0	28.04	1	0
UC0185	0	80	2	1	urinary bladder	adenocarcinoma	1	0	1	0	0	0	5800	1.83	14.1	239000	1	34.78	1	0
UC0186	1	80	2	1	bladder	infiltrating papillary urothelial carcinoma	0	0	1	0	0	0	3900	3.2	11.9	198000	2	6.67	0	1
UC0187	1	63	1	0	urinary bladder (M+)	infiltrative urothelial carcinoma, high grade, L+,V+,N+, M+	0	0	1	0	0	0	10800	6.55	11.1	444000	0	16.8	1	2
UC0188	1	63	1	1	bladder	infiltrating urothelial carcinoma, high grade	0	1	1	0	0	1	11500	7.18	10.6	351000	1	15.81	0	1
UC0189	1	71	2	0	Urinary bladder	infiltrative urothelial carcinoma, high grade	0	1	1	0	0	1	9700	10.5	13.3	138000	0	10.03	1	1
UC0190	1	76	2	0	Urinary bladder	urothelial carcinoma	0	0	1	0	0	0	7500	4.48	12.3	147000	0	14.46	1	1
UC0191	1	49	0	0	right pelvis (psoas muscle invasion)	urothelial carcinoma, high grade	0	1	0	0	0	1	5600	1.32	13.5	237000	0	26.92	1	0
UC0192	0	73	2	1	left renal pelvis	INVASIVE PAPILLARY UROTHELIAL CARCINOMA, HIGH GRADE	0	0	0	0	0	0	5400	1.14	11.2	129000	0	15.88	1	0
UC0193	0	53	0	1	urinary bladder	urothelial carcinoma, high grade , L+	0	1	1	1	0	0	13300	5.72	8.2	277000	1	18.41	1	1
UC0194	1	63	1	1	Left kidney	urothelial carcinoma, high grade , with squamous differentiation	1	1	0	0	1	0	5300	6.9	9	147000	0	19.53	1	1
UC0195	1	72	2	1	Right kidney	infiltrative urothelial carcinoma, high grade	0	0	1	0	0	0	6500	1.41	10.3	228000	0	4.34	1	0
UC0196	1	45	0	0	right pelvis (margin:+)	infiltrative urothelial carcinoma, high grade	0	0	0	0	0	0	5500	1.88	13.8	253000	0	9.4	1	0
UC0197	1	49	0	0	Right pelvis and ureter (margin:+)	infiltrative urothelial carcinoma, high grade, L-,V-,M+	0	0	1	0	0	0	6100	1.69	14.3	278000	0	16.9	1	0
UC0198	1	62	1	0	left pelvis (lung metastasis)	urothelial carcinoma, high grade	0	1	1	1	0	0	14800	14.8	8.6	276000	0	7.53	1	1
UC0199	1	62	1	0	urinary bladder	infiltrative papillary urothelial carcinoma, high grade, L-,V+,N-	0	1	0	1	0	0	4400	14.2	9.9	127000	0	5.65	1	1
UC0200	1	67	1	0	left kidney	invasive papillary urothelial carcinoma, high grade, with sarcomatoid differentiation	1	1	1	0	0	0	6600	1.19	10.8	364000	0	22.72	1	0
UC0201	1	74	1	0	bladder	infiltrative urothelial carcinoma, high grade	0	0	1	0	0	0	5300	2.14	12.2	165000	0	10.12	1	0
UC0202	0	71	2	0	bladder	infiltrating urothelial carcinoma with squamous differentiation	1	1	1	1	1	0	12300	12.7	12.3	197000	0	4.7	1	1
UC0203	1	46	0	0	bladder	infiltrative urothelial carcinoma, high grade	0	0	1	0	0	0	7900	5.48	13.9	121000	0	17.09	1	1
UC0204	1	71	2	0	Left ureter	infiltrative urothelial carcinoma, high grade,L-,V-	0	0	1	0	0	0	3300	1.41	11.7	196000	0	47.63	1	0
UC0205	1	70	1	1	Right kidney	infiltrative urothelial carcinoma with sarcomatoid variant	1	1	0	1	0	0	4000	0.89	11.4	165000	1	1.55	1	0
UC0206	1	71	1	0	Urinary bladder	infiltrative urothelial carcinoma, high grade with squamous differentiation	1	0	1	0	0	0	4100	1.61	12.8	107000	0	13.71	1	0
UC0207	1	68	1	1	bladder	urothelial carcinoma, high grade	0	1	1	0	0	0	7400	2.2	8.8	163000	0	42.54	0	0
UC0208	1	55	0	1	left kidney lower pole	infiltrative urothelial carcinoma, high grade	0	0	1	0	0	0	10300	9.13	10.3	232000	1	1.74	1	1
UC0209	1	22	0	0	urinary bladder(lung, liver metastasis)	urothelial carcinoma, high grade	0	1	0	1	1	1	4800	2.08	12.8	492000	0	11.47	1	1
UC0210	1	53	0	0	bladder	urothelial carcinoma	0	1	1	1	0	0	8000	4.44	12.7	222000	0	64.66	1	1
UC0211	1	59	0	1	Right pelvis (peritoneal soft tissue involvement)	urothelial carcinoma, high grade , L+,V+,N+,M+	0	1	1	0	0	0	11800	5.22	11.5	285000	0	7.79	1	1
UC0212	1	73	2	0	bladder	infiltrative urothelial carcinoma, high grade	0	1	0	0	1	0	4700	2.72	11.8	145000	0	18.47	1	0
UC0213	1	72	1	0	left kidney	infiltrative urothelial carcinoma, high grade with glandular and squamous differentiation	1	1	1	1	1	0	20700	11.9	9.2	207000	0	12.82	1	1
UC0214	1	57	0	0	bladder	infiltrative urothelial carcinoma, high grade with glandular differentiation	1	1	1	1	0	1	9700	8.92	8.3	458000	0	14.73	1	2
UC0215	0	73	1	0	urinary bladder	infiltrative urothelial carcinoma, high grade	0	0	1	0	0	0	4600	1.52	10.7	302000	0	14.76	1	0
UC0216	1	41	0	1	right ureter	papillary urothelial carcinoma, high grade,L+,V-,N-	0	0	1	0	0	0	15000	5.68	12	164000	0	61.11	0	1
UC0217	1	53	2	1	left kidney and ureter, bladder	infiltrative urothelial carcinoma, r/o squamous cell differentiation	1	1	1	0	0	0	30500	26	8.2	176000	1	8.55	1	1
UC0218	0	66	1	0	right ureter	urothelial carcinoma	0	0	1	0	0	0	5000	4.3	10.8	264000	1	79.52	0	1
UC0219	1	64	0	0	bladder	infiltrating urothelial carcinoma with squamous differentiation	1	0	1	0	0	0	5900	1.59	13.7	115000	0	15.06	0	0
UC0220	1	49	0	0	right pelvis	urothelial carcinoma, high grade, with squamous differentiationL:+ V:- N:+	1	1	1	1	1	0	7900	2.22	10.6	461000	0	11.05	1	1
UC0221	0	68	0	0	right renal pelvis	invasive urothelial carcinoma	0	0	1	0	0	0	7300	3.69	10.9	223000	0	29.16	1	1
UC0222	0	81	1	0	right kidney and ureter	invasive urothelial carcinoma with squamous differentiation	1	0	1	0	0	0	9600	7.42	10.4	255000	2	11.47	1	1
UC0223	0	54	1	0	left renal and ureter	invasive urothelial carcinoma with squamous differentiation, high grade	1	0	1	0	0	0	6500	1.49	11.4	233000	0	25.71	1	0
UC0224	1	65	1	0	Right ureter	infiltrative urothelial carcinoma, high grade	0	0	1	0	0	0	11900	16.2	9.2	309000	0	13.64	1	1
UC0225	1	73	1	0	urinary bladder	infiltrative urothelial carcinoma, high grade, L-,V-	0	0	0	0	0	0	6900	4.24	13.7	195000	0	15.19	1	1
UC0226	0	56	1	0	Right renal pelvis	INVASIVE PAPILLARY UROTHELIAL CARCINOMA, HIGH GRADE	0	0	1	0	0	0	11000	10.33	14.1	302000	0	8.02	0	1
UC0227	1	66	1	0	urinary bladder	infiltrative urothelial carcinoma, high grade	0	0	1	0	0	0	8800	2.97	14.5	236000	0	37.67	1	0
UC0228	1	46	0	0	left renal pelvis	invasive papillary urothelial carcinoma with squamous differentiation	1	1	1	1	0	0	7300	3.23	12.2	236000	0	13.84	1	1
UC0229	1	33	0	1	urinary bladder	infiltrative urothelial carcinoma, high grade	0	0	1	0	0	0	9400	3.58	13.1	340000	0	20.71	1	1
UC0230	1	53	0	1	right ureter	invasive papillary urothelial carcinoma, high grade	0	0	0	0	0	0	6300	3.98	10.3	108000	0	28.73	1	1
UC0231	1	66	1	1	urinary bladder	infiltrative urothelial carcinoma, high grade,L+,V+,N+	0	1	1	1	0	1	7100	3.09	10.3	358000	1	15.94	1	1
UC0232	1	86	1	1	Left kidney pelvis cancer	invasive papillary urothelial carcinoma with squamous differentiation	1	1	1	1	0	0	2800	6.94	10.4	158000	2	10.22	1	1
UC0233	1	40	1	0	right kidney	invasive papillary urothelial carcinoma with squamous differentiation	1	1	1	1	0	1	39400	20.6	9.9	398000	0	3.68	1	1
UC0234	1	60	0	1	right ureter (RPLN)no	infiltrative urothelial carcinoma, high grade	0	0	1	0	0	0	4300	1.71	13.2	170000	0	33.83	0	0
UC0235	0	78	2	0	right distal ureter with LN meta	papillary urothelial carcinoma, high grade	0	0	1	0	0	0	6700	4.58	13.1	225000	0	14.76	1	1
UC0236	1	63	1	1	left pelvis	pappillary urothelial carcinoma, high grade, with squamous differentiation,L+ V+ N+	1	1	1	0	0	0	6900	2.18	11.6	361000	0	8.42	1	0
UC0237	0	64	1	0	left kidney	invasive urothelial carcinoma with squamous differentiation	1	0	1	0	0	0	6800	2.63	11.5	196000	0	33.66	1	0
UC0238	0	64	1	0	right renal pelvis	INVASIVE PAPILLARY UROTHELIAL CARCINOMA WITH SARCOMATOID DIFFERENTIATION, HIGH GRADE	1	1	1	1	0	0	6400	1.2	11.6	298000	0	5.79	1	0
UC0239	1	58	0	0	left renal pelvis	infiltrative urothelial carcinoma, high grade, with squamous differentiation	1	0	1	0	0	0	16700	5.39	12.7	290000	0	20.15	1	1
UC0240	1	55	0	1	bladder	infiltrative urothelial carcinoma, high grade with squamous differentiation	1	0	1	0	0	0	6200	2.67	9.6	309000	0	5.69	1	0
UC0241	0	64	2	0	lefr kidney and ureter	invasive papillary urothelial carcinoma with squamous differentiation	1	1	0	0	1	0	5200	5.61	11.9	196000	1	8.91	1	1
UC0242	1	61	0	0	left ureter	urothelial carcinoma, high grade, with squamous differentiation,L+ V+ N+, margin:+	1	1	0	0	0	0	11700	3.35	11.5	340000	0	10.19	1	1
UC0243	1	62	0	0	urinary bladder with LN meta	urothelial carcinoma, high grade	0	1	1	0	0	1	8300	4.32	7.9	357000	0	12.46	1	1
UC0244	1	64	0	1	left kidney and ureter	invasive urothelial carcinoma with squamous differentiation	1	0	1	0	0	0	7800	2.03	11.2	174000	2	19.95	1	0
UC0245	0	60	2	0	Right kidney	Squamous cell carcinoma, moderately differentiated	1	1	1	1	1	1	30600	10.6	10	327000	0	11.37	1	1
UC0246	0	67	1	0	bladder	INVASIVE UROTHELIAL CARCINOMA, HIGH GRADE	0	1	1	1	1	0	6600	2.81	11.6	133000	0	12.29	0	0
UC0247	1	71	0	0	bladder	infiltrative urothelial carcinoma, high grade	0	0	1	0	0	0	12300	12.3	11.7	292000	0	13.38	1	1
UC0248	0	69	0	0	bladder	invasive papillary urothelial carcinoma with squamous differentiation	1	1	1	0	0	0	8100	4.88	10.3	255000	0	0.82	1	1
UC0249	1	73	0	0	bladder	infiltrating urothelial carcinoma, high grade	0	1	1	1	0	0	6500	1.46	14.8	196000	0	20.02	0	0
UC0250	1	66	0	0	bladder	small cell carcinoma	1	0	1	0	0	0	5800	1.67	14	222000	0	9.27	1	0
UC0251	0	69	1	0	right renal pelvis	INVASIVE PAPILLARY UROTHELIAL CARCINOMA, HIGH GRADE	0	0	1	0	0	0	7600	2.63	11.1	226000	0	5.56	0	0
UC0252	1	63	1	1	bladder	INVASIVE UROTHELIAL CARCINOMA, HIGH GRADE	0	1	1	0	0	1	15400	23.5	11.4	252000	0	5.1	1	1
UC0253	1	54	3	1	bladder	invasive papillary urothelial carcinoma, high grade, with sarcomatoid differentiation	1	1	1	1	0	0	62000	74.3	10.6	154000	1	0.99	1	1
UC0254	1	75	1	0	bladder	urothelial carcinoma with sarcomatoid differentiation, high grade	1	0	1	0	0	0	7800	5.17	13.1	422000	0	7.96	0	2
UC0255	1	76	1	0	bladder	INVASIVE UROTHELIAL CARCINOMA, HIGH GRADE	0	1	0	1	0	1	6800	4.71	12.5	241000	0	5.29	1	1
UC0256	1	55	0	0	bladder	invasive urothelial carcinoma, high grade	0	0	1	0	0	0	8100	2.36	14.2	290000	0	7.59	1	0
